# Supplementary material for: Potential Carbohydrate Regulation Mechanism Underlying Starvation-Induced Abscission of Tomato Flower
Source: Int J Mol Sci. 2022 Feb 10;23(4):1952. doi: 10.3390/ijms23041952 (PMC8876634; doi:10.3390/ijms23041952)
Supplement: Supplementary file 1 [file ijms-23-01952-s001.zip]

Archive with 1 entries (1 files):
- ijms-1568062-supplementary.pdf
